# Supplementary material for: Patient and Provider Attitudes and Preferences Regarding Early Palliative Care Delivery for Patients with Advanced Gastrointestinal Cancers: A Prospective Survey
Source: Curr Oncol. 2024 Jun 13;31(6):3329–41. doi: 10.3390/curroncol31060253 (PMC11203221; doi:10.3390/curroncol31060253)
Supplement: Supplementary file 1 [file curroncol-31-00253-s001.zip]

Archive with 1 entries (1 files):
- curroncol-3016912-supplementary.pdf
